# Supplementary material for: High Stretch Associated with Mechanical Ventilation Promotes Piezo1-Mediated Migration of Airway Smooth Muscle Cells
Source: Int J Mol Sci. 2024 Feb 1;25(3):1748. doi: 10.3390/ijms25031748 (PMC10855813; doi:10.3390/ijms25031748)
Supplement: Supplementary file 1 [file ijms-25-01748-s001.zip]

Archive with 1 entries (1 files):
- ijms-2790933-supplementary.pdf
